# Supplementary material for: The Impact of Deleting Stem-Loop 1 of Epstein–Barr Virus-Encoded RNA 1 on Cell Proliferation
Source: Viruses. 2022 Nov 16;14(11):2538. doi: 10.3390/v14112538 (PMC9696203; doi:10.3390/v14112538)
Supplement: Supplementary file 1 [file viruses-14-02538-s001.zip]

Archive with 1 entries (1 files):
- viruses-1991057-supplementary.pdf
